# Supplementary material for: A test for paedomorphism in domestic pig cranial morphology
Source: Biol Lett. 2017 Aug 9;13(8):20170321. doi: 10.1098/rsbl.2017.0321 (PMC5582111; doi:10.1098/rsbl.2017.0321)
Supplement: SI Table 1: List of all specimens included in the study. Juvenile: 0-3 months, before the eruption of all deciduous teeth, sub-adult: 3-15 months, and adult: over 15months, after deciduous teeth being replaced by permanent teeth. [file rsbl20170321supp3.xlsx]

## Sheet: SI-Table-1final.csv
SI Table 1 from "A test for paedomorphism in domestic pig cranial morphology". Evin et al. Biology Letters: List of all specimens included in the study. Juvenile: 0-3 months, before the eruption of all deciduous teeth, sub-adult: 3-15 months, and adult: over 15months, after deciduous teeth being replaced by permanent teeth.
Collection	Specimen ID	Status	Country of origin or breed	Group of Age
Museum fur Haustierkunde, Halle, Germany	Sbks1	DP	Berkshire	3
Museum fur Haustierkunde, Halle, Germany	Sbks10	DP	Berkshire	2
Museum fur Haustierkunde, Halle, Germany	Sbks11	DP	Berkshire	2
Museum fur Haustierkunde, Halle, Germany	Sbks12	DP	Berkshire	2
Museum fur Haustierkunde, Halle, Germany	Sbks13	DP	Berkshire	2
Museum fur Haustierkunde, Halle, Germany	Sbks14	DP	Berkshire	2
Museum fur Haustierkunde, Halle, Germany	Sbks17	DP	Berkshire	1
Museum fur Haustierkunde, Halle, Germany	Sbks19	DP	Berkshire	2
Museum fur Haustierkunde, Halle, Germany	Sbks20	DP	Berkshire	2
Museum fur Haustierkunde, Halle, Germany	Sbks26	DP	Berkshire	3
Museum fur Haustierkunde, Halle, Germany	Sbks29	DP	Berkshire	2
Museum fur Haustierkunde, Halle, Germany	Sbks64	DP	Berkshire	1
Museum fur Haustierkunde, Halle, Germany	Sbks67	DP	Berkshire	3
Museum fur Haustierkunde, Halle, Germany	Sbks68	DP	Berkshire	2
Museum fur Haustierkunde, Halle, Germany	Sbks69	DP	Berkshire	3
Museum fur Haustierkunde, Halle, Germany	Sbks7	DP	Berkshire	3
Museum fur Haustierkunde, Halle, Germany	Sbks70	DP	Berkshire	3
Museum fur Haustierkunde, Halle, Germany	Scm09	DP	Cornwall	3
Museum fur Haustierkunde, Halle, Germany	Scmv12	DP	Cornwall	3
Museum fur Haustierkunde, Halle, Germany	Scmw8	DP	Cornwall	3
Museum fur Haustierkunde, Halle, Germany	Scnw1	DP	Cornwall	3
Museum fur Haustierkunde, Halle, Germany	Scnw13	DP	Cornwall	3
Museum fur Haustierkunde, Halle, Germany	Scnw2	DP	Cornwall	3
Museum fur Haustierkunde, Halle, Germany	Scnw20	DP	Cornwall	3
Museum fur Haustierkunde, Halle, Germany	Scnw26	DP	Cornwall	3
Museum fur Haustierkunde, Halle, Germany	Scnw7	DP	Cornwall	3
Museum fur Haustierkunde, Halle, Germany	Sdteds1	DP	DeutchesEdelschwein	3
Museum fur Haustierkunde, Halle, Germany	Sdteds10	DP	DeutchesEdelschwein	1
Museum fur Haustierkunde, Halle, Germany	Sdteds100	DP	DeutchesEdelschwein	3
Museum fur Haustierkunde, Halle, Germany	Sdteds23	DP	DeutchesEdelschwein	1
Museum fur Haustierkunde, Halle, Germany	Sdteds24	DP	DeutchesEdelschwein	1
Museum fur Haustierkunde, Halle, Germany	Sdteds38	DP	DeutchesEdelschwein	3
Museum fur Haustierkunde, Halle, Germany	Sdteds41	DP	DeutchesEdelschwein	2
Museum fur Haustierkunde, Halle, Germany	Sdteds45	DP	DeutchesEdelschwein	2
Museum fur Haustierkunde, Halle, Germany	Sdteds46	DP	DeutchesEdelschwein	2
Museum fur Haustierkunde, Halle, Germany	Sdteds47	DP	DeutchesEdelschwein	2
Museum fur Haustierkunde, Halle, Germany	Sdteds48	DP	DeutchesEdelschwein	2
Museum fur Haustierkunde, Halle, Germany	Sdteds5	DP	DeutchesEdelschwein	3
Museum fur Haustierkunde, Halle, Germany	Sdteds51	DP	DeutchesEdelschwein	1
Museum fur Haustierkunde, Halle, Germany	Sdteds52	DP	DeutchesEdelschwein	1
Museum fur Haustierkunde, Halle, Germany	Sdteds53	DP	DeutchesEdelschwein	1
Museum fur Haustierkunde, Halle, Germany	Sdteds55	DP	DeutchesEdelschwein	1
Museum fur Haustierkunde, Halle, Germany	Sdteds56	DP	DeutchesEdelschwein	1
Museum fur Haustierkunde, Halle, Germany	Sdteds59	DP	DeutchesEdelschwein	1
Museum fur Haustierkunde, Halle, Germany	Sdteds7	DP	DeutchesEdelschwein	2
Museum fur Haustierkunde, Halle, Germany	Sdteds8	DP	DeutchesEdelschwein	3
Museum fur Haustierkunde, Halle, Germany	Sdteds82	DP	DeutchesEdelschwein	3
Museum fur Haustierkunde, Halle, Germany	Sdteds84	DP	DeutchesEdelschwein	3
Museum fur Haustierkunde, Halle, Germany	Sdteds94	DP	DeutchesEdelschwein	3
Museum fur Haustierkunde, Halle, Germany	Sdteds98	DP	DeutchesEdelschwein	3
Natural History Museum, Geneva, Switzerland	761.066	WB	France	2
Natural History Museum, Geneva, Switzerland	1473.080	WB	France	2
Natural History Museum, Geneva, Switzerland	2001.1	WB	France	2
Natural History Museum, Geneva, Switzerland	2001.10	WB	France	3
Natural History Museum, Geneva, Switzerland	2001.11	WB	France	3
Natural History Museum, Geneva, Switzerland	2001.14	WB	France	3
Natural History Museum, Geneva, Switzerland	2001.21	WB	France	2
Natural History Museum, Geneva, Switzerland	2001.27	WB	France	3
Natural History Museum, Geneva, Switzerland	2001.48	WB	France	3
Natural History Museum, Geneva, Switzerland	2001.53	WB	France	3
Natural History Museum, Geneva, Switzerland	2001.54	WB	France	3
Natural History Museum, Geneva, Switzerland	2001.6	WB	France	3
Natural History Museum, Geneva, Switzerland	2002.49	WB	France	2
Natural History Museum, Geneva, Switzerland	2002.95	DP	Porc Laineaux	2
Natural History Museum, Geneva, Switzerland	2002.96	DP	Porc Laineaux	3
Natural History Museum, Geneva, Switzerland	2002.23	DP	Porc suisse ameliore	2
Natural History Museum, Geneva, Switzerland	2002.24	DP	Porc suisse ameliore	2
Natural History Museum, Geneva, Switzerland	2002.25	DP	Porc suisse ameliore	2
Natural History Museum, Geneva, Switzerland	2002.31	DP	Porc suisse ameliore	2
Natural History Museum, Geneva, Switzerland	2002.33	DP	Porc suisse ameliore	2
Natural History Museum, Geneva, Switzerland	2002.34	DP	Porc suisse ameliore	2
Natural History Museum, Geneva, Switzerland	2002.36	DP	Porc suisse ameliore	2
Natural History Museum, Geneva, Switzerland	2002.37	DP	Porc suisse ameliore	2
Natural History Museum, Geneva, Switzerland	2002.38	DP	Porc suisse ameliore	2
Natural History Museum, Geneva, Switzerland	2002.40	DP	Porc suisse ameliore	2
Natural History Museum, Geneva, Switzerland	2002.54	DP	Porc suisse ameliore	2
Natural History Museum, Geneva, Switzerland	2002.55	DP	Porc suisse ameliore	2
Natural History Museum, Geneva, Switzerland	2002.56	DP	Porc suisse ameliore	2
Natural History Museum, Geneva, Switzerland	2002.57	DP	Porc suisse ameliore	2
Natural History Museum, Geneva, Switzerland	2002.58	DP	Porc suisse ameliore	2
Natural History Museum, Geneva, Switzerland	2002.62	DP	Porc suisse ameliore	2
Natural History Museum, Geneva, Switzerland	2002.67	DP	Porc suisse ameliore	2
Natural History Museum, Geneva, Switzerland	2002.69	DP	Porc suisse ameliore	2
Natural History Museum, Geneva, Switzerland	2002.77	DP	Porc suisse ameliore	2
Natural History Museum, Geneva, Switzerland	2002.78	DP	Porc suisse ameliore	2
Natural History Museum, Geneva, Switzerland	2002.79	DP	Porc suisse ameliore	2
Natural History Museum, Geneva, Switzerland	2002.81	DP	Porc suisse ameliore	2
Natural History Museum, Geneva, Switzerland	2002.82	DP	Porc suisse ameliore	2
Natural History Museum, Geneva, Switzerland	2002.83	DP	Porc suisse ameliore	2
Natural History Museum, Geneva, Switzerland	2002.84	DP	Porc suisse ameliore	2
Natural History Museum, Geneva, Switzerland	2002.85	DP	Porc suisse ameliore	2
Natural History Museum, Geneva, Switzerland	2002.86	DP	Porc suisse ameliore	2
Natural History Museum, Geneva, Switzerland	2002.87	DP	Porc suisse ameliore	2
Natural History Museum, Geneva, Switzerland	2002.88	DP	Porc suisse ameliore	2
Natural History Museum, Geneva, Switzerland	2002.27	DP	Porc suisse traditionnel	2
Natural History Museum, Geneva, Switzerland	2002.28	DP	Porc suisse traditionnel	2
Natural History Museum, Geneva, Switzerland	2002.30	DP	Porc suisse traditionnel	2
Natural History Museum, Geneva, Switzerland	2002.41	DP	Porc suisse traditionnel	2
Natural History Museum, Geneva, Switzerland	2002.43	DP	Porc suisse traditionnel	2
Natural History Museum, Geneva, Switzerland	2002.44	DP	Porc suisse traditionnel	2
Natural History Museum, Geneva, Switzerland	2002.45	DP	Porc suisse traditionnel	2
Natural History Museum, Geneva, Switzerland	2002.47	DP	Porc suisse traditionnel	2
Natural History Museum, Geneva, Switzerland	2002.48	DP	Porc suisse traditionnel	2
Natural History Museum, Geneva, Switzerland	2002.50	DP	Porc suisse traditionnel	2
Natural History Museum, Geneva, Switzerland	2002.61	DP	Porc suisse traditionnel	2
Natural History Museum, Geneva, Switzerland	2002.70	DP	Porc suisse traditionnel	2
Natural History Museum, Geneva, Switzerland	2001.35	WB	Spain	3
Natural History Museum, Geneva, Switzerland	1497.02	WB	Swiss	2
Natural History Museum, Geneva, Switzerland	1497.05	WB	Swiss	2
Natural History Museum, Geneva, Switzerland	1497.23	WB	Swiss	3
Natural History Museum, Geneva, Switzerland	1497.53	WB	Swiss	2
Natural History Museum, Geneva, Switzerland	1602.79	WB	Swiss	2
Natural History Museum, Geneva, Switzerland	1603.41	WB	Swiss	3
Natural History Museum, Geneva, Switzerland	1604.80	WB	Swiss	2
Natural History Museum, Geneva, Switzerland	1604.83	WB	Swiss	3
Natural History Museum, Geneva, Switzerland	1604.84	WB	Swiss	3
Natural History Museum, Geneva, Switzerland	1632.04	WB	Swiss	3
Natural History Museum, Geneva, Switzerland	2001.11	WB	Swiss	3
Museum fur Haustierkunde, Halle, Germany	Svdlds37	DP	VeredeltesLandschwein	3
Museum fur Haustierkunde, Halle, Germany	Svdlds40	DP	VeredeltesLandschwein	3
Museum fur Haustierkunde, Halle, Germany	Svdlds41	DP	VeredeltesLandschwein	3
Museum fur Haustierkunde, Halle, Germany	Svdlds42	DP	VeredeltesLandschwein	3
Museum fur Haustierkunde, Halle, Germany	Svdlds43	DP	VeredeltesLandschwein	3
Museum fur Haustierkunde, Halle, Germany	Svdlds44	DP	VeredeltesLandschwein	3
Museum fur Haustierkunde, Halle, Germany	Svdlds45	DP	VeredeltesLandschwein	3
Museum fur Haustierkunde, Halle, Germany	Svdlds46	DP	VeredeltesLandschwein	3
Museum fur Haustierkunde, Halle, Germany	Svdlds49	DP	VeredeltesLandschwein	3
Museum fur Haustierkunde, Halle, Germany	Svdlds50	DP	VeredeltesLandschwein	3
Museum fur Haustierkunde, Halle, Germany	Svdlds54	DP	VeredeltesLandschwein	3
Museum fur Haustierkunde, Halle, Germany	Svdlds55	DP	VeredeltesLandschwein	3
Museum fur Haustierkunde, Halle, Germany	Svdlds56	DP	VeredeltesLandschwein	3
Natural History Museum, Berlin, Germany	3116	WB	Germany	3
Natural History Museum, Berlin, Germany	3906	WB	Germany	3
Natural History Museum, Berlin, Germany	4389	WB	Germany	3
Natural History Museum, Berlin, Germany	4395	WB	Germany	3
Natural History Museum, Berlin, Germany	4419	WB	Germany	3
Natural History Museum, Berlin, Germany	12202	WB	Poland	3
Natural History Museum, Berlin, Germany	14551	WB	Germany	3
Natural History Museum, Berlin, Germany	16132	WB	Germany	3
Natural History Museum, Berlin, Germany	18024	WB	Poland	1
Natural History Museum, Berlin, Germany	18079	WB	Poland	2
Natural History Museum, Berlin, Germany	18178	WB	Germany	3
Natural History Museum, Berlin, Germany	18814	WB	Poland	3
Natural History Museum, Berlin, Germany	20359	WB	Poland	3
Natural History Museum, Berlin, Germany	20689	WB	Poland	1
Natural History Museum, Berlin, Germany	20756	WB	Poland	3
Natural History Museum, Berlin, Germany	20804	WB	Poland	1
Natural History Museum, Berlin, Germany	20805	WB	Poland	1
Natural History Museum, Berlin, Germany	20806	WB	Poland	3
Natural History Museum, Berlin, Germany	20807	WB	Poland	1
Natural History Museum, Berlin, Germany	20808	WB	Poland	1
Natural History Museum, Berlin, Germany	20836	WB	Poland	3
Natural History Museum, Berlin, Germany	21968	WB	Poland	3
Natural History Museum, Berlin, Germany	22070	WB	Poland	3
Natural History Museum, Berlin, Germany	22273	WB	Poland	2
Natural History Museum, Berlin, Germany	22274	WB	Poland	2
Natural History Museum, Berlin, Germany	22275	WB	Poland	3
Natural History Museum, Berlin, Germany	22276	WB	Poland	3
Natural History Museum, Berlin, Germany	23037	WB	Poland	3
Smithsonian MSC, Washington DC., USA	24206	WB	Poland	3
Natural History Museum, Berlin, Germany	25976	WB	Poland	3
Natural History Museum, Berlin, Germany	25977	WB	?	2
Natural History Museum, Berlin, Germany	26305	WB	Poland	3
Natural History Museum, Berlin, Germany	26780	WB	Poland	3
Natural History Museum, Berlin, Germany	27205	WB	Poland	3
Natural History Museum, Berlin, Germany	27370	WB	Poland	3
Natural History Museum, Berlin, Germany	27379	WB	Poland	2
Natural History Museum, Berlin, Germany	28273	WB	Poland	2
Natural History Museum, Berlin, Germany	28273	WB	Poland	2
Natural History Museum, Berlin, Germany	29739	WB	Poland	3
Natural History Museum, Berlin, Germany	30088	WB	Poland	2
Natural History Museum, Berlin, Germany	30222	WB	Poland	3
Natural History Museum, Berlin, Germany	30223	WB	Poland	2
Natural History Museum, Berlin, Germany	30226	WB	Poland	3
Natural History Museum, Berlin, Germany	30228	WB	Poland	3
Natural History Museum, Berlin, Germany	30230	WB	Poland	3
Natural History Museum, Berlin, Germany	30232	WB	Poland	2
Natural History Museum, Berlin, Germany	30233	WB	Poland	3
Natural History Museum, Berlin, Germany	30236	WB	Poland	3
Natural History Museum, Berlin, Germany	30239	WB	Poland	3
Natural History Museum, Berlin, Germany	30240	WB	Poland	2
Natural History Museum, Berlin, Germany	30241	WB	Poland	2
Natural History Museum, Berlin, Germany	30243	WB	Poland	3
Natural History Museum, Berlin, Germany	30247	WB	Poland	3
Natural History Museum, Berlin, Germany	30248	WB	Poland	3
Natural History Museum, Berlin, Germany	30250	WB	Poland	3
Natural History Museum, Berlin, Germany	30252	WB	Poland	3
Natural History Museum, Berlin, Germany	30411	WB	Poland	2
Natural History Museum, Berlin, Germany	32336	WB	Poland	2
Natural History Museum, Berlin, Germany	35600	WB	Germany	3
Natural History Museum, Berlin, Germany	37537	WB	Poland	3
Natural History Museum, Berlin, Germany	37538	WB	Poland	3
Natural History Museum, Berlin, Germany	37540	WB	Poland	3
Natural History Museum, Berlin, Germany	40705	WB	Germany	3
Natural History Museum, Berlin, Germany	40706	WB	Germany	3
Natural History Museum, Berlin, Germany	40707	WB	Germany	3
Natural History Museum, Berlin, Germany	41535	WB	Poland	3
Natural History Museum, Berlin, Germany	41548	WB	Germany	3
Natural History Museum, Berlin, Germany	42527	WB	Germany	3
Natural History Museum, Berlin, Germany	44023	WB	Germany	3
Natural History Museum, Berlin, Germany	44426	WB	?	2
Natural History Museum, Berlin, Germany	44486	WB	Poland	3
Natural History Museum, Berlin, Germany	64492	WB	Poland	1
Natural History Museum, Berlin, Germany	69299	WB	Germany	3
American Museum of Natural History, New York, USA	69407	WB	Germany	3
American Museum of Natural History, New York, USA	69408	WB	Germany	3
American Museum of Natural History, New York, USA	69409	WB	Germany	3
American Museum of Natural History, New York, USA	69410	WB	Germany	3
American Museum of Natural History, New York, USA	69411	WB	Germany	3
American Museum of Natural History, New York, USA	69412	WB	Germany	3
Natural History Museum, Berlin, Germany	69487	WB	Poland	3
Natural History Museum, Berlin, Germany	69494	WB	Russia	3
Natural History Museum, Berlin, Germany	69497	WB	Germany	3
Natural History Museum, Berlin, Germany	69500	WB	Germany	3
Natural History Museum, Berlin, Germany	69505	WB	Germany	3
Natural History Museum, Berlin, Germany	69507	WB	Poland	3
Natural History Museum, Berlin, Germany	69512	WB	Germany	3
Natural History Museum, Berlin, Germany	69733	WB	Germany	3
Natural History Museum, Berlin, Germany	69739	WB	Germany	3
Natural History Museum, Berlin, Germany	69747	WB	Poland	2
Natural History Museum, Berlin, Germany	85988	WB	Germany	3
Natural History Museum, Berlin, Germany	94557	WB	Germany	3
Natural History Museum, Berlin, Germany	98091	WB	Germany	3
Natural History Museum, Berlin, Germany	98093	WB	Germany	3
Natural History Museum, Berlin, Germany	98098	WB	Germany	3
Natural History Museum, Berlin, Germany	98509	WB	Germany	3
Natural History Museum, Berlin, Germany	98510	WB	Germany	3
Natural History Museum, Berlin, Germany	98517	WB	Germany	3
Natural History Museum, Berlin, Germany	98519	WB	Germany	3
Smithsonian MSC, Washington DC., USA	194177	WB	Germany	3
Natural History Museum, Berlin, Germany	9.I.06	WB	Germany	3
London Natural History Museum, London, UK	LNHM14	WB	Germany	3
London Natural History Museum, London, UK	LNHM15	WB	Germany	3
London Natural History Museum, London, UK	LNHM16	WB	Germany	3
London Natural History Museum, London, UK	LNHM18	WB	Germany	3
London Natural History Museum, London, UK	LNHM19	WB	Germany	3
London Natural History Museum, London, UK	LNHM20	WB	Germany	3
London Natural History Museum, London, UK	LNHM21	WB	Germany	3
London Natural History Museum, London, UK	LNHM22	WB	Germany	3
London Natural History Museum, London, UK	LNHM23	WB	Germany	3
London Natural History Museum, London, UK	LNHM24	WB	Germany	3
London Natural History Museum, London, UK	LNHM26	WB	Germany	3
London Natural History Museum, London, UK	LNHM27	WB	Germany	3
Natural History Museum, Geneva, Switzerland	1262.34	WB	France	2
