# Supplementary material for: A test for paedomorphism in domestic pig cranial morphology
Source: Biol Lett. 2017 Aug 9;13(8):20170321. doi: 10.1098/rsbl.2017.0321 (PMC5582111; doi:10.1098/rsbl.2017.0321)
Supplement: SI Table 2: Description of landmarks used, and of the sub-regions of the crania. [file rsbl20170321supp4.xlsx]

## Sheet: Sheet1
SI Table 2 from "A test for paedomorphism in domestic pig cranial morphology". Evin et al. Biology Letters: Description of landmarks used, and of the sub-regions of the crania. See SI - Figure 1 for a visual location of the landmarks.
Landmark Number	Used in facial (F), Neurocranium (N) or Zygomatic (Z)	Description
1	F	Most anterior midline point on nasals.
2	F	Anterior join in nasal and pre maxilliar suture.
3	F	Anterior point of nasal.
4	F	Suture at the meeting point of the premaxillar, maxillar and nasal.
5	F	Most posterior point of superorbital foramen and groove.
6	N	Most laterial point of the Nuchal Crest.
7	N	Most anterior point of Nuchal Crest - on the midline of the paretial.
8	N	Most superior point of zygomatic process of temporal.
9	Z	Most posterior point of zygomatic process of malar.
10	Z	Superior point of the temporal process of malar.
11	Z	Most inferior point of the malar (zygomatic arch).
12	Z	Anterior most point of the process emerging of the malar (zygomatic arch).
13	F	Most posterior point of infraorbital foramen.
14	F	Most anterior point of infraorbital foramen.
15	F	Most superior point of the lower lacrimal formina.
16	N	Most superior point of the occipital.
17	Z	Most inferior point of the occipital.
18	N	Base of supraorbital process.
19	F	Anterior point of incisive foramen/palatine fissure.
20	F	Posteriormost point of incisive foramen/palatine fissure.
21	F	Most anterior point of canine alveolus.
22	F	Most posterior point of canaine alveolus.
23	F	Anterior point of the alveolar margin of the tooth row.
24	F	Most posterior point of the alveolar margin of the tooth row.
25	F	Most anterior point of the pterygoid process of the palatine.
26	F	Most lateral point of the pterygoid process of the palatine.
27	F	Most posterior point of the pterygoid process of the palatine.
28	F	Suture of the nasal and palatine bones (on the midline).
29	F	Tip of posterior nasal spine.
30	N	Meeting point between the basisphenoid and basioccipital along midline, posterior of the vomer.
31	N	Anterior most point of the bulla tympanica.
32	N	Most anterior point of the paramastoid process.
33	N	Most anterior point on the margin of the Hypoglossal canal.
34	N	Lowest point on the orobasal border of foramen magnum.
35	N	Most posterior tip of occipital condyle.
36	N	Most superior point on the border of foramen magnum.
